# Supplementary material for: Intermittent fasting and mental and physical fatigue in obese and non-obese rats
Source: PLoS One. 2022 Nov 2;17(11):e0275684. doi: 10.1371/journal.pone.0275684 (PMC9629590; doi:10.1371/journal.pone.0275684)
Supplement: S1 Graphical abstract — (TXT) [file pone.0275684.s002.txt]

Graphical Abstract. Created with biorender.com
